# Supplementary material for: The Profile of MicroRNA Expression in Bone Marrow in Non-Hodgkin’s Lymphomas
Source: Diagnostics (Basel). 2022 Mar 3;12(3):629. doi: 10.3390/diagnostics12030629 (PMC8947746; doi:10.3390/diagnostics12030629)
Supplement: Supplementary file 1 [file diagnostics-12-00629-s001.zip]

Archive with 2 entries (2 files):
- diagnostics-1574903 Supplementary/Supplementary Table S1.docx.xlsx
- diagnostics-1574903 Supplementary/Supplementary Table S2.pdf
