# Supplementary material for: The Profile of MicroRNA Expression in Bone Marrow in Non-Hodgkin’s Lymphomas
Source: Diagnostics (Basel). 2022 Mar 3;12(3):629. doi: 10.3390/diagnostics12030629 (PMC8947746; doi:10.3390/diagnostics12030629)
Supplement: Supplementary file 1 [file diagnostics-12-00629-s001.zip › diagnostics-1574903 Supplementary/Supplementary Table S1.docx.xlsx]

## Sheet: Лист1
	Table S1. Patient characteristics at the time of diagnosis.
	Clinical data of acute lymphoblastic leukemia (ALL) patients (n=25).
	Characteristic	N (%)
	Gender
	Male	10(40)
	Female	15(60)
	Age
	< 60 years	19(76)
	≥60 years	6(24)
	Median WBC count, × 109/L	26.4
	Median BM blast, %	25.9
	Cytogenetic test
	Ph chromosome(+)	2(8)
	Ph chromosome(–)	23(92)
	Immunophenotype
	Early Pre-B ALL	3(12)
	Common ALL	14(56)
	Pre-B ALL	2(8)
	Mature B-cell ALL	1(4)
	Pre-T ALL	1(4)
	Pro-T ALL	2(8)
	Cortical T	2(8)
	Abbreviations: WBC = white blood cell; BM = bone marrow.
	Clinical data of acute myeloblastic leukemia (AML) patients (n=49).
	Characteristic	N (%)
	Gender
	Male	20(41)
	Female	29(59)
	Age
	< 60 years	29(59)
	≥60 years	20(41)
	Median WBC count, × 109/L	28.39
	Median BM blast, %	30.08
	FAB
	M0	4(8)
	M1	7(14)
	M2	16(32)
	M3	12(24)
	M4	5(11)
	M5	5(11)
	Cytogenetic test
	PML/RARA (t(15;17)(q24;q21))	7(16)
	Trisomy 8	1(2)
	Trisomy 11	1(2)
	MLL (11q23.3)	3(7)
	RUNX1/RUNX1T1 t(8;21)(q22(;q22))	3(7)
	Abbreviations: WBC = white blood cell; BM = bone marrow; FAB = French-American-British.
	Clinical data of non-cancerous blood diseases (NCBD) patient (n = 48).
	Characteristic	N (%)
	Gender
	Male	23 (48)
	Female	25 (52)
	Age
	≥60 years	11 (23)
	<60 years	37 (77)
	Median hemoglobin, g/L	90
	Median WBC count, ×109/L	6.7
	Median ANC, /dL	5
	Median platelet count, ×109/L	200.5
	Sybtype
	Iron-deficiency anemia	28 (58)
	hemolytic anemia	3 (6)
	B12 deficiency anemia	5 (10)
	chronic disease anemia	6 (13)
	immune thrombocytopenia	5 (10)
	aplastic anemia	1 (2)
	Clinical data of non-Hodgkin's patient (n = 59).
	Characteristic	N (%)
	Gender
	Male	39 (66)
	Female	20 (34)
	Age
	≥60 years	38 (64)
	<60 years	21 (36)
	LDH
	Increased	46(77)
	Normal	13(23)
	Clinical stage
	I+II	16(27)
	III+IV	43(73)
	Sybtype
	DLBCL	27(45)
	SLL	8(14)
	MCL	6(10)
	MZL	11(19)
	FL	7(12)
	IPI score
	High-risk	46(77)
	median high-risk	8(13)
	Low-risk	5(10)
	DLBCL, diffuse large B cell lymphoma; ABC, activated B-cell like; GBC, germinal center B-cell like; MCL, mantle cell lymphoma; CLL/SLL, chronic lymphocytic leukemia/small lymphocytic lymphoma; LDH, lactate dehydrogenase; IPI, International Prognostic Index.
